# Supplementary material for: Engineering of a synthetic quadrastable gene network to approach Waddington landscape and cell fate determination
Source: eLife. 2017 Apr 11;6:e23702. doi: 10.7554/eLife.23702 (PMC5388541; doi:10.7554/eLife.23702)
Supplement: Source code file 1. — DOI: http://dx.doi.org/10.7554/eLife.23702.015 [file elife-23702-code.zip]

Archive with 16 entries (13 files):
- Figure4_Calculate potentials/
- Figure4_Calculate potentials/.DS_Store
- __MACOSX/
- __MACOSX/Figure4_Calculate potentials/
- __MACOSX/Figure4_Calculate potentials/._.DS_Store
- Figure4_Calculate potentials/dataioV1.h
- __MACOSX/Figure4_Calculate potentials/._dataioV1.h
- Figure4_Calculate potentials/genLand.sh
- __MACOSX/Figure4_Calculate potentials/._genLand.sh
- Figure4_Calculate potentials/getFluoList.m
- __MACOSX/Figure4_Calculate potentials/._getFluoList.m
- Figure4_Calculate potentials/plotTriLandv24.m
- __MACOSX/Figure4_Calculate potentials/._plotTriLandv24.m
- Figure4_Calculate potentials/triLand.cpp
- __MACOSX/Figure4_Calculate potentials/._triLand.cpp
- __MACOSX/._Figure4_Calculate potentials
