# Supplementary material for: Engineering of a synthetic quadrastable gene network to approach Waddington landscape and cell fate determination
Source: eLife. 2017 Apr 11;6:e23702. doi: 10.7554/eLife.23702 (PMC5388541; doi:10.7554/eLife.23702)
Supplement: Source code file 1. — DOI: http://dx.doi.org/10.7554/eLife.23702.015 [file elife-23702-code.zip › Figure4_Calculate potentials/genLand.sh]

#!/bin/bash

#	Script file to generate potential landscape using weighted ensemble 
#	method.
#	
#	The weighted ensemble method is developed by Kromer JA, et al in their
#	paper: 
#	Schimansky-Geier L, Toral R (2013) Weighted-ensemble Brownian 
#	dynamics simulation: Sampling of rare events in nonequilibrium systems. 
#	Physical Review E 87
#
#	Modified the parameter value here and it will save the distribution data 
#	in a *.mat file. The model was described in Eq.(17) in Appedix text. The inducer
#	concentrations were simplied to hill factors to speed up simulation.
#	
#	Model was written by Riqi Su, riqisu@gmail.com
#	Feb, 2015

# 	Noise 0.2: 1552s; 0.3: 622s; 0.4: 3.5s; 0.5: 180s;


exeFile=triLand
Nois=0.4

if [ -e ${exeFile}.x ]
then
	rm ${exeFile}.x
fi

g++ ${exeFile}.cpp -o ${exeFile}.x -O3

##AHL+ATc;
#for Rep in 20 22 25 27 30 35 38 40 42 45 48 50
#do
#	            # Nois  Sa   Su  St   Sl
#	./${exeFile}.x ${Nois} 14 9.5   $Rep 30&
#	sleep 1
#done


StH=55
StL=35

SaH=10.5
SaL=6

SuH=11.5
SuL=9.5

SlL=25

rm dataFile*.mat
rm *.{png,ps}

# landscape tree
./${exeFile}.x ${Nois} ${SaH} ${SuH} ${StL} ${SlL}&
sleep 1

./${exeFile}.x ${Nois} ${SaL} ${SuH} ${StL} ${SlL}&
sleep 1

./${exeFile}.x ${Nois} ${SaH} ${SuL} ${StL} ${SlL}&
sleep 1

./${exeFile}.x ${Nois} ${SaH} ${SuH} ${StH} ${SlL}&
sleep 1

./${exeFile}.x ${Nois} ${SaH} ${SuL} ${StH} ${SlL}&
sleep 1

./${exeFile}.x ${Nois} ${SaL} ${SuL} ${StL} ${SlL}&
sleep 1

./${exeFile}.x ${Nois} ${SaL} ${SuL} ${StH} ${SlL}&
sleep 1
