# Supplementary material for: Engineering of a synthetic quadrastable gene network to approach Waddington landscape and cell fate determination
Source: eLife. 2017 Apr 11;6:e23702. doi: 10.7554/eLife.23702 (PMC5388541; doi:10.7554/eLife.23702)
Supplement: Source code file 1. — DOI: http://dx.doi.org/10.7554/eLife.23702.015 [file elife-23702-code.zip › Figure4_Calculate potentials/getFluoList.m]

function [FluoList,FluoJ]=getFluoList(Posit, LenX)
%FluoList=getFluoList(Posit, LenX), Posit: Segment Point; LenX: YDim;

% PositX=[8, 32, 55,55, 56];
% PositY=[53, 47, 35, 15, 4];

PositX=Posit(:, 1);
PositY=Posit(:, 2);

DetX=(PositX(2:end)- PositX(1:end-1));
DetY=(PositY(2:end)- PositY(1:end-1));

numSeg=size(DetX, 1);

SegX=[];
SegY=[];

for i=1:numSeg
    if abs(DetX(i)) > abs(DetY(i)) % slope on X is faster
        if PositX(i)<=PositX(i+1)
            Seg0=PositX(i)+1:1:PositX(i+1);
        else
            Seg0=PositX(i)-1:-1:PositX(i+1);
        end
        SegX=[SegX Seg0];
        SegY=[SegY round( PositY(i)+(Seg0-Seg0(1)).*(DetY(i)/DetX(i) ))];
    else
        if PositY(i)<=PositY(i+1)
            Seg0=PositY(i)+1:1:PositY(i+1);
        else
            Seg0=PositY(i)-1:-1:PositY(i+1);
        end
        SegX=[SegX round( PositX(i)+(Seg0-Seg0(1)).*(DetX(i)/DetY(i) ))];
        SegY=[SegY Seg0];
    end
end

FluoJ=[SegX' SegY'];
FluoList= (SegX-1).*LenX + SegY;
