# Supplementary material for: Engineering of a synthetic quadrastable gene network to approach Waddington landscape and cell fate determination
Source: eLife. 2017 Apr 11;6:e23702. doi: 10.7554/eLife.23702 (PMC5388541; doi:10.7554/eLife.23702)
Supplement: Source code file 1. — DOI: http://dx.doi.org/10.7554/eLife.23702.015 [file elife-23702-code.zip › Figure4_Calculate potentials/plotTriLandv24.m]

%#	Script file to generate potential landscape using weighted ensemble 
%#	method.
%#	
%#	The weighted ensemble method is developed by Kromer JA, et al in their
%#	paper: 
%#	Schimansky-Geier L, Toral R (2013) Weighted-ensemble Brownian 
%#	dynamics simulation: Sampling of rare events in nonequilibrium systems. 
%#	Physical Review E 87
%#
%#	Modified the parameter value here and it will save the distribution data 
%#	in a *.mat file. The model was described in Eq.(17) in Appedix text. The inducer
%#	concentrations were simplied to hill factors to speed up simulation.
%#	
%#	Model was written by Riqi Su, riqisu@gmail.com
%#	Feb, 2015

close all; clc; clear all;


Noi=0.4;
FileName= dir(['dataFileNoi' num2str(Noi, '%0.3lf') '*Stamp*.mat']);

% for fid=1:size(FileName,1)
ThrsList=[0.05:0.05:0.6];

ViewAngl=[-35.5000   22.0000];

for fid=1:7
    load(FileName(fid,1).name);
    
    EngMat= -log( aveMat);
    GridN= size(EngMat);
    
    %% Create surf
    detY=detX;
    
    [m,n]=size(EngMat);
    xIni=1; yIni=1;
    xEnd=m-1; yEnd=n-1;
    
    %%
    figure(fid);
    
    set(gcf, 'Position', [100 379 420 315])
    surf( [xIni:xEnd].*detX, [yIni:yEnd].*detY, EngMat(xIni:xEnd, yIni:yEnd), ...
        'EdgeColor','none','LineStyle','none');
    shading interp; shg;grid on; camlight left; axis square;
    colormap jet;
    hold on;
    
    zValue=-0.2; AMP=1e-4;
    
    maxE=max(max(EngMat)); minE=min(min(EngMat));
    CutList=ThrsList.*(maxE-minE)+ minE;
    ShwList=zValue+ AMP.*CutList;
    
    
    contour3([xIni:xEnd].*detX, [yIni:yEnd].*detY, ...
        AMP.*EngMat(xIni:xEnd, yIni:yEnd)+zValue, ShwList);
    
    xlim([xIni*detX, xEnd*detX]);
    ylim([yIni*detY, yEnd*detY]);
    zlim([zValue 15])
    view(gca, ViewAngl);
    
    set(gca,'FontSize', 18, 'xTick', [1 10 20], 'yTick', [1 10 20]);
    set(gcf,'PaperPositionMode','auto')
    
    print(fid, '-dpng', ['TwoD' num2str(fid) '.png']);
    print(fid, '-dpsc', ['TwoD' num2str(fid) '.ps']);
    %%
end
