# Supplementary material for: Engineering of a synthetic quadrastable gene network to approach Waddington landscape and cell fate determination
Source: eLife. 2017 Apr 11;6:e23702. doi: 10.7554/eLife.23702 (PMC5388541; doi:10.7554/eLife.23702)
Supplement: Source code file 1. — DOI: http://dx.doi.org/10.7554/eLife.23702.015 [file elife-23702-code.zip › Figure4_Calculate potentials/triLand.cpp]

#include "dataioV1.h"
//reference paper PRE87-063311(2013)
// For tristable model, by F.-Q. Wu and R.-Q. Su

//#	Script file to generate potential landscape using weighted ensemble 
//#	method.
//#	
//#	The weighted ensemble method is developed by Kromer JA, et al in their
//#	paper: 
//#	Schimansky-Geier L, Toral R (2013) Weighted-ensemble Brownian 
//#	dynamics simulation: Sampling of rare events in nonequilibrium systems. 
//#	Physical Review E 87
//#
//#	Modified the parameter value here and it will save the distribution data 
//#	in a *.mat file. The model was described in Eq.(17) in Appedix text. The inducer
//#	concentrations were simplied to hill factors to speed up simulation.
//#	
//#	Model was written by Riqi Su, riqisu@gmail.com
//#	Feb, 2015

#define max(a,b) (a>b?a:b)

// storage matrix 
double **psumMat, **pcurMat, **pnewMat;

//model parameters;
double ParSa= 7.7, ParSu=10.7, ParSt=28.5, ParSl=32.9; 
// coupling strength.

double ParD=0.06;
double NoiSig=0.2; // noise strength sigma;

//weighted mc parameters;
double SimulateT=1000; // simulating time, in minuts;
int AveSteps=500; // Average sample numbers;
int NRep=20; //walker number;
int dhStep=5; // integrate steps for Heun method;
int maxWaitLength= 200; // size of joint cells;

// the following pars determined by f_IniPar();
double ParSaPow4, ParSuPow4, ParStPow2, ParSlPow2;
int **ppIndex;
double minP, minSumP;
double NormPow;
int tStep=2000;
int tThres=1000;
double IntH=1e-3; // "h" in the paper;
double xLen=1.5, yLen=1.5; // max value for x and y; determined by algorithm;
double detX=1, detY=1;
int cellX=200, cellY=200;
double dh; // integrate step size for heun method;

double f_IniPar( )
{	
	ParSaPow4= pow( ParSa, 4);
	ParSuPow4= pow( ParSu, 4);
	ParStPow2= pow( ParSt, 2);
	ParSlPow2= pow( ParSl, 2);
	
	xLen= 1.5/ParD; // estimate the largest xlen and y len;
	yLen= 1.5/ParD;
	
	//find  out the h, the updating stepsize in the reference paper;
	double maxfn= 1.2;
	IntH= 1* ( 2*NoiSig)/( maxfn*maxfn);
		
	tThres= (int)( SimulateT/IntH);
	tStep= tThres+ AveSteps;
	
	detX=0.5*2*sqrt( NoiSig/2*IntH);
	detY=0.5*2*sqrt( NoiSig/2*IntH);
	
	cellX= (int)(xLen/detX) +1;
	cellY= (int)(yLen/detY) +1;
	
	minP= 1e-2*1.0/( cellX* cellY);
	minSumP = maxWaitLength * minP;
	
	detX= xLen/(double)cellX;
	detY= yLen/(double)cellY;
	
	dh= IntH/(double)dhStep;
	NormPow= sqrt( NoiSig*NoiSig*dh);
	
	printf( "IntH is %0.5lf\tdetX is %0.5lf\tcellX is %d\n", 
			IntH, detX, cellX);
	printf("tStep is %d\n", tStep);
	
	return 0;
}

double f_FuncX( double xPos, double yPos)
{// model; plac/ara: ~ mCherry;
	double xPow4=  xPos*xPos*xPos*xPos;
	double yPow4=  yPos*yPos*yPos*yPos;
	double xPow2=  xPos*xPos;
	double yPow2=  yPos*yPos;
	
	double fx=0.06 + xPow4/( xPow4 + ParSaPow4) 
		*ParSlPow2/( yPow2 + ParSlPow2) - ParD*xPos;
	return fx;
}

double f_FuncY( double xPos, double yPos)
{// model; plux/tet: ~ GFP
	double xPow4=  xPos*xPos*xPos*xPos;
	double yPow4=  yPos*yPos*yPos*yPos;
	double xPow2=  xPos*xPos;
	double yPow2=  yPos*yPos;
	
	double fy= 0.12+ yPow4/( yPow4 + ParSuPow4) 
		* ParStPow2/( xPow2 + ParStPow2) - ParD*yPos;
	return fy;
}


double f_Heun(int icell, int jcell, int &iNew, int &jNew)
{
	
	int i;
	double NoiX, NoiY, xPos, yPos;
	double FXt, FYt, KXt, KYt, FKXt, FKYt;
	
	xPos= icell*detX + f_RandO()*detX;
	yPos= jcell*detY + f_RandO()*detY;
					
	for ( i = 0; i < dhStep; i += 1){		
		NoiX= NormPow * f_RandN();
		NoiY= NormPow * f_RandN();
		
		FXt= f_FuncX(xPos, yPos);
		FYt= f_FuncY(xPos, yPos);
	
		KXt = xPos + FXt * dh + NoiX;
		KYt = yPos + FYt * dh + NoiY;
	
		FKXt= f_FuncX(KXt, KYt);
		FKYt= f_FuncY(KXt, KYt);

		xPos= xPos + ( FXt + FKXt )*dh/2.0 + NoiX;	
		yPos= yPos + ( FYt + FKYt )*dh/2.0 + NoiY;
	}
	
	if ( xPos > xLen){ // reflection boundary condition;
		xPos= 2*xLen - xPos;
	}
	else if ( xPos < 0){
		xPos = - xPos;
	}

	if ( yPos > yLen){ // reflection boundary condition;
		yPos= 2*yLen - yPos;
	}
	else if ( yPos < 0){
		yPos = - yPos;
	}

	iNew= (int)(xPos/detX);
	jNew= (int)(yPos/detY);
	
	return 1;					
}

double f_WaitList(int **ppWaitList, int &sCur)
{// generate the nearby cells list;
	double sumP=0;
	int sEnd=1; 
	int icell, jcell;
	
	sCur=0;
	while ( (sumP < minSumP)&& (sEnd< maxWaitLength) 
							&& (sEnd > sCur) )
	{// search nearby cells with small prob.
		icell= ppWaitList[sCur][0];
		jcell= ppWaitList[sCur][1];
		sumP += pcurMat[icell][jcell];
		ppIndex[icell][jcell]= 1;
		sCur++;
		
		if ( icell+ 1 < cellX){  //[icell+1, jcell]
			if ( ( ppIndex[icell+1][jcell] == 0)
					&&( pcurMat[icell+1][jcell]< minP))
			{
				ppWaitList[sEnd][0]= icell +1;
				ppWaitList[sEnd][1]= jcell;
				sEnd++;
			}
		}
		
		if ( jcell+ 1 < cellY){ //[icell, jcell+1]
			if ( ( ppIndex[icell][jcell+1] == 0)
				&&( pcurMat[icell][jcell+1]< minP))
			{
				ppWaitList[sEnd][0]= icell;
				ppWaitList[sEnd][1]= jcell+1;
				sEnd++;
			}
		}
		
		if ( icell- 1 >0 ){ //[icell-1, jcell]
			if ( ( ppIndex[icell-1][jcell] == 0)&&( pcurMat[icell-1][jcell]< minP)){
				ppWaitList[sEnd][0]= icell -1;
				ppWaitList[sEnd][1]= jcell;
				sEnd++;
			}
		}
		
		if ( jcell- 1 >0){ //[icell, jcell-1]
			if ( ( ppIndex[icell][jcell-1] == 0)&&( pcurMat[icell][jcell-1]< minP)){
				ppWaitList[sEnd][0]= icell;
				ppWaitList[sEnd][1]= jcell-1;
				sEnd++;
			}
		}
	}

	return (sumP/NRep);
}

int main (int argc, char const* argv[])
{
	int t, icell, jcell, ncell;
	double carryP;// the prob. that one walker carries.
	int iNew, jNew, sTemp, sCur;
	double **pTemp;
	int  **ppWaitList;
	long Seed= time(NULL)%1000;
	int Stamp= (int)Seed%1000;	

	long start, finish;

	start= time(NULL);
	switch( argc){ // Pars input;
		case 6:	ParSl= atof( argv[5]);
		case 5:	ParSt= atof( argv[4]);
		case 4:	ParSu= atof( argv[3]);
		case 3:	ParSa= atof( argv[2]);
		case 2:	NoiSig= atof( argv[1]); 
				// the first par: noise strength;
				break;
		default:	
			break;
	}
	printf("Noise: %lf\tPars: %0.3lf  %0.3lf %0.3lf %0.3lf\n", 
		NoiSig, ParSa, ParSu, ParSt, ParSl);
	
	f_SRand(Seed);
	
	f_IniPar();

	psumMat= genMatDou( cellX, cellY);
	pcurMat= genMatDou( cellX, cellY);
	pnewMat= genMatDou( cellX, cellY);	
	ppIndex= genMatInt( cellX, cellY);
	
	ppWaitList= genMatInt( maxWaitLength+4, 2);
	
	double iniProb=1.0/ ( cellX* cellY);
	for ( icell = 0; icell < cellX; icell += 1){
		for ( jcell = 0; jcell < cellY; jcell += 1){
			pcurMat[icell][jcell] = iniProb;
			psumMat[icell][jcell]=0;
		}
	}

	for ( t = 0; t < tStep; t += 1){ // one step;
	
		//printf("Now is t=%d\n", t);
		for ( icell = 0; icell < cellX ; icell+= 1) { // initial the memory matrix;
			for ( jcell=0; jcell < cellY; jcell+= 1){
				pnewMat[icell][jcell]=0;
				ppIndex[icell][jcell]=0;
			}
		}
							
		for ( icell = 0; icell < cellX; icell += 1){
			for ( jcell = 0; jcell < cellY; jcell += 1){
				if ( ppIndex[icell][jcell] ==0){
					carryP= pcurMat[icell][jcell];
					if ( carryP > minP){
						carryP = carryP/ NRep;
						ppIndex[icell][jcell]= 1;
						for ( ncell = 0; ncell < NRep; ncell += 1)
						{//diffuses from [icell, jcell];
							f_Heun(icell, jcell, iNew, jNew);
							pnewMat[iNew][jNew] += carryP;
						}
					}
					else { // join the nearby cells;
						ppWaitList[0][0]= icell;
						ppWaitList[0][1]= jcell;
						carryP=f_WaitList( ppWaitList, sCur);
						for ( ncell = 0; ncell < NRep; ncell += 1){
							sTemp= (int)(f_RandO()*sCur);
							f_Heun( ppWaitList[sTemp][0], ppWaitList[sTemp][1], iNew, jNew);
							pnewMat[iNew][jNew] += carryP;
						}
					}
				}
			}
		}

		pTemp = pcurMat;
		pcurMat= pnewMat;
		pnewMat= pTemp;
		
		if ( t >= tThres) { // average the prob when the system approach stationary state.
			for (  icell = 0; icell < cellX; icell += 1){
				for ( jcell=0; jcell < cellY; jcell += 1){
					psumMat[icell][jcell] += pcurMat[icell][jcell];
				}
			}
		}		
//		printf( "tStep= %d\n", t);
	}

	freeMatDou( pcurMat);
	freeMatDou( pnewMat);
	freeMatInt( ppIndex);
	freeMatInt( ppWaitList);
	
	for (  icell = 0; icell < cellX; icell += 1){
		for ( jcell=0; jcell < cellY; jcell += 1){
			psumMat[icell][jcell] = psumMat[icell][jcell]/AveSteps;
		}
	}

	char fileName[100];
	sprintf( fileName, "dataFileNois%0.5fStamp%d.mat", NoiSig, Stamp);
	MATFILE matfile = MATopen(  fileName);
	MATadd( matfile, "aveMat", psumMat, cellX, cellY);
		
	double **ppPar= genMatDou(1,1);
	ppPar[0][0]= ParSa;	
	MATadd( matfile, "ParSa", ppPar, 1, 1);
	ppPar[0][0]= ParSu;	
	MATadd( matfile, "ParSu", ppPar, 1, 1);
	ppPar[0][0]= ParSt;	
	MATadd( matfile, "ParSt", ppPar, 1, 1);
	ppPar[0][0]= ParSl;	
	MATadd( matfile, "ParSl", ppPar, 1, 1);
	ppPar[0][0]= ParD;	
	MATadd( matfile, "ParD", ppPar, 1, 1);
	ppPar[0][0]= detX;	
	MATadd( matfile, "detX", ppPar, 1, 1);	
				
	MATclose( matfile);
	
	freeMatDou( psumMat);

	finish= time(NULL);

	double duration = (double)(finish - start);
	printf( "NoiSig %0.4f takes \t%0.2lf seconds\n", NoiSig, duration);

	return 0;
}
